# Supplementary material for: Slow-fast analysis of a multi-group asset flow model with implications for the dynamics of wealth
Source: PLoS One. 2018 Nov 29;13(11):e0207764. doi: 10.1371/journal.pone.0207764 (PMC6264481; doi:10.1371/journal.pone.0207764)
Supplement: S7 Text — Here we provide a Matlab program to produce Fig 1 as well as generate data for Table 3. (M) [file pone.0207764.s007.m]

function quasisteadymodel_PLOS_Fig1
% This function is only designed to produce Figure 1 with N = 5 (i.e., 5
% CRP traders).

global k C k1c k2c k1a k2a k1phi k2phi k1n k2n i ptA ptB ptC ptD ptE ptF
EndingValues=zeros(7,8);
p=struct();
for index = 1:1

t01=linspace(0,1,5);
t12=linspace(1,2,5);
t23=linspace(2,3,5);
t34=linspace(3,4,5);
t45=linspace(4,5,5);

h=1;

ptA=[0 0];
ptB=[1 0];
ptC=[2 h];
ptD=[3 h];
ptE=[4 0];
ptF=[5 0];

% 5 sides
k1AB=(1-t01)*(ptA(2)-ptB(2))+ptB(2);
k1BC=(2-t12)*(ptB(2)-ptC(2))+ptC(2);
k1CD=(3-t23)*(ptC(2)-ptD(2))+ptD(2);
k1DE=(4-t34)*(ptD(2)-ptE(2))+ptE(2);
k1EF=(5-t45)*(ptE(2)-ptF(2))+ptF(2);


%figure

tspan1 = linspace(0,1,1000);
tspan2 = linspace(1,2,1000);
tspan3 = linspace(2,3,1000);
tspan4 = linspace(3,4,1000);
tspan5 = linspace(4,5,1000);

P0 = 0.9;
W10 = 1;

% number of other investors
N = 5;

% Commenting the rand() function calls in order to reproduce figures
%k = rand(1,N)
k = [0.489764396	0.445586201	0.64631301	0.709364831	0.754686682];
%W = rand(1,N);
W=[0.979748378356085 0.438869973126103 0.111119223440599 0.258064695912067 0.408719846112552];

C = W.*(P0.^(-k)); %Constant K

inttol = 1e-8;

for i=1:5
    if i==1
        y0 = [P0 W10 ];
        [tout1,yout1] = ode23s(@odefun,tspan1,y0,odeset('RelTol',inttol,'AbsTol',inttol));
        yout = [yout1 (ones(size(tout1))*C).*(yout1(:,1)*ones(1,N)).^(ones(size(tout1))*k)];
        tout=tout1;
    elseif i==2
        y0 = [yout1(end,1) yout1(end,2)];
        [tout2,yout2] = ode23s(@odefun,tspan2,y0,odeset('RelTol',inttol,'AbsTol',inttol));
        yout2 = [yout2 (ones(size(tout2))*C).*(yout2(:,1)*ones(1,N)).^(ones(size(tout2))*k)];
        yout = [yout; yout2];
        tout = [tout; tout2];
    elseif i==3
        y0 = [yout2(end,1) yout2(end,2)];
        [tout3,yout3] = ode23s(@odefun,tspan3,y0,odeset('RelTol',inttol,'AbsTol',inttol));
        yout3 = [yout3 (ones(size(tout3))*C).*(yout3(:,1)*ones(1,N)).^(ones(size(tout3))*k)];
        yout = [yout; yout3];
        tout = [tout; tout3];
    elseif i==4
        y0 = [yout3(end,1) yout3(end,2)];
        [tout4,yout4] = ode23s(@odefun,tspan4,y0,odeset('RelTol',inttol,'AbsTol',inttol));
        yout4 = [yout4 (ones(size(tout4))*C).*(yout4(:,1)*ones(1,N)).^(ones(size(tout4))*k)];
        yout = [yout; yout4];
        tout = [tout; tout4];
    elseif i==5
        y0 = [yout4(end,1) yout4(end,2)];
        [tout5,yout5] = ode23s(@odefun,tspan5,y0,odeset('RelTol',inttol,'AbsTol',inttol));
        yout5 = [yout5 (ones(size(tout4))*C).*(yout5(:,1)*ones(1,N)).^(ones(size(tout5))*k)];
        yout = [yout; yout5];
        tout = [tout; tout5];
    end
end

youtFinalMinusInitial=yout(end,:)-[P0 W10 W]
yout(1,:)
yout(end,:)

% Output relative change in price and investor wealth to command window
(yout(end,:)-[P0 W10 W])./[P0 W10 W]

numWarrows = 20;
iq = round(linspace(1,length(tout),numWarrows));
tq = tout(iq);

for j = 1:numWarrows
    if tq(j)<=1
        k1q(j)=(1-tq(j))*(ptA(2)-ptB(2))+ptB(2);
    elseif tq(j)>1 && tq(j)<=2
        k1q(j)=(2-tq(j))*(ptB(2)-ptC(2))+ptC(2);
    elseif tq(j)>2 && tq(j)<=3
        k1q(j)=(3-tq(j))*(ptC(2)-ptD(2))+ptD(2);
    elseif tq(j)>3 && tq(j)<=4
        k1q(j)=(4-tq(j))*(ptD(2)-ptE(2))+ptE(2);
    elseif tq(j)>4
        k1q(j)=(5-tq(j))*(ptE(2)-ptF(2))+ptF(2);
    end
end

figure

numMarkers = 200;
im = round(linspace(1,length(tout),numMarkers));
tm = tout(im);
markers = {'-','--','-.','-','-','-','-','-','-','.','x','s','d','^','v','>','<','p','h'};
mycolor='rgbcmkybgrcmkybgrcmkybgrcmkybgrcmkybgrcmkybgrcmky';
hold on
for m = 1:2+N
    if m<3
        plot(tm,yout(im,m),markers{mod(m,numel(markers))},'color',mycolor(m),'MarkerSize',3,'LineWidth',3);
        set(gca,'FontSize',12)
    else
        plot(tm,yout(im,m),'-c');
        set(gca,'FontSize',12)
    end
end
legend('Price','Wealth of Investor 1','Wealth of CRP Investors')
hold off
xlabel('t');
ylabel('Dollar Amount (Price or W_i)');

for j = 1:numMarkers
    if tm(j)<=1
        k1m(j)=(1-tm(j))*(ptA(2)-ptB(2))+ptB(2);
    elseif tm(j)>1 && tm(j)<=2
        k1m(j)=(2-tm(j))*(ptB(2)-ptC(2))+ptC(2);
    elseif tm(j)>2 && tm(j)<=3
        k1m(j)=(3-tm(j))*(ptC(2)-ptD(2))+ptD(2);
    elseif tm(j)>3 && tm(j)<=4
        k1m(j)=(4-tm(j))*(ptD(2)-ptE(2))+ptE(2);
    elseif tm(j)>4
        k1m(j)=(5-tm(j))*(ptE(2)-ptF(2))+ptF(2);
    end
end

% Produce plots of ki v t
figure
hold on
plot(tm,k1m,'--g','MarkerSize',3, 'LineWidth',3)
set(gca,'FontSize',12)
xlabel('t')
ylabel('k_1')
axis([0 5 0 1])
hold off

end

end

function dy = odefun(t,y)
global k C k1c k2c k1a k2a k1phi k2phi k1n k2n i ptA ptB ptC ptD ptE ptF

dy = zeros(2,1);

if i == 1
    k1=(1-t)*(ptA(2)-ptB(2))+ptB(2);
    dk1dt=-(ptA(2)-ptB(2));
elseif i == 2
    k1=(2-t)*(ptB(2)-ptC(2))+ptC(2);
    dk1dt=-(ptB(2)-ptC(2));
elseif i==3
    k1=(3-t)*(ptC(2)-ptD(2))+ptD(2);
    dk1dt=-(ptC(2)-ptD(2));
elseif i==4
    k1=(4-t)*(ptD(2)-ptE(2))+ptE(2);
    dk1dt=-(ptD(2)-ptE(2));
elseif i==5
    k1=(5-t)*(ptE(2)-ptF(2))+ptF(2);
    dk1dt=-(ptE(2)-ptF(2));
end

D = (1-k1)*k1*y(2) + sum((1-k).*k.*C.*y(1).^k);
dy(1) = y(1)*(dk1dt*y(2))/D;
dy(2) = k1*y(2)*dy(1)/y(1);

end
