# Supplementary material for: Slow-fast analysis of a multi-group asset flow model with implications for the dynamics of wealth
Source: PLoS One. 2018 Nov 29;13(11):e0207764. doi: 10.1371/journal.pone.0207764 (PMC6264481; doi:10.1371/journal.pone.0207764)
Supplement: S8 Text — Here we provide a Matlab program to produce Figs 2, 3, and 4 as well as generate data for Tables 1 and 3. (M) [file pone.0207764.s008.m]

function quasisteadymodel_PLOS_Figs2_3_4
% This function will produce Figures 2, 3, and 4. It may also be used to
% produce the data for Table 1.
clear global
global k C k1c k2c k1a k2a k1phi k2phi k1n k2n i ptA ptB ptC ptD N
EndingValues=zeros(7,8);
p=struct();
% set index = 1:7 to generate data in Table 1 (see below); otherwise, this
% should be index = 1:1
for index = 1:1 

    %uncomment the appropriate block of code to produce the figure(s) of
    %interest
    
    % Use for Figures 2.a and 2.b with N = 0
    % works for Lemma 3.3: W1 = W2 = 1
    %ptA=[0.9 0.5];
    %ptB=[0.6 0.8];
    %ptC=[0.25 1/3];
    %ptD=[0.355721 0.197623];

    % Use for Figures 3.c and 3.d (counter-clockwise, ccw) and Figures 3.g and
    % 3.h (clockwise, cw) with N = 5; change definition of ptA, ptB, ptC,
    % ptD to reflect clockwise or counter-clockwise.
    % below y=x (k2<k1) -> W1(T)>W1(0), W2(T)<W2(0)
    % ccw: ptA, ptB, ptC, ptD
    %  cw: ptA, ptD, ptC, ptB
    %ptA=[0.9 0.1];  % ptA
    %ptD=[0.8 0.3];  % ccw ptB; cw ptD
    %ptC=[0.4 0.2];  % ptC
    %ptB=[0.5 0.05]; % ccw ptD; cw ptB

    % Use for Figures 3.a and 3.b (counter-clockwise, ccw) and Figures 3.e and
    % 3.f (clockwise, cw) with N = 5; change definition of ptA, ptB, ptC,
    % ptD to reflect clockwise or counter-clockwise.
    % above y=x (k2>k1) -> W1(T)>W1(0), W2(T)<W2(0) (Figures 4.3, 4.5)
    % ccw: ptD, ptA, ptB, ptC
    % cw: ptB, ptA, ptD, ptC
    %ptB=[0.6 0.65]; %ccw ptD; cw ptB
    %ptA=[0.5 0.9];  %ptA
    %ptD=[0.1 0.6];  %ccw ptB; cw ptD 
    %ptC=[0.4 0.5];  %ptC

    % Use for Figures 4.a, 4.b, and 4.c. Uncomment the k_i vs. t code below to
    % produce Figure 4.c with N = 5. Also, please uncomment block of code
    % (see below) to produce Figure 4.c.
    %ptA=[0.6 0.6];
    %ptB=[0.4 0.6];
    %ptC=[0.4 0.4];
    %ptD=[0.6 0.4];

    % Use for Figures 4.d and 4.e.
    % small square
    ptA=[0.2 0.9];
    ptB=[0.1 0.9];
    ptC=[0.1 0.8];
    ptD=[0.2 0.8];

    %"concentric" squares; Set for loop to run index = 1:7;
    %the program will output the change in price and wealth of
    %investor i=1,...,7 as a row vector in the Command Window. Columns 2 and 3
    %of this row vector correspond to the changes in wealth of investors 1 and
    %2. These values correspond to the values in Table 1.
    % square side length
    %ss = 0.4;
    %ptA=[0.7 0.7]; 
    %ptB=[ptA(1)-ss+0.05*(index-1) ptA(2)];
    %ptC=[ptA(1)-ss+0.05*(index-1) ptA(2)-ss+0.05*(index-1)];
    %ptD=[ptA(1) ptA(2)-ss+0.05*(index-1)];

    
    %%%%%%%%%%%%%%%%%%%%%%%

    t01=linspace(0,1,5);
    t12=linspace(1,2,5);
    t23=linspace(2,3,5);
    t34=linspace(3,4,5);

    k1AB=(1-t01)*(ptA(1)-ptB(1))+ptB(1);
    k2AB=t01*(ptB(2)-ptA(2))+ptA(2);
    k1BC=(2-t12)*(ptB(1)-ptC(1))+ptC(1);
    k2BC=(t12-1)*(ptC(2)-ptB(2))+ptB(2);
    k1CD=(3-t23)*(ptC(1)-ptD(1))+ptD(1);
    k2CD=(t23-2)*(ptD(2)-ptC(2))+ptC(2);
    k1DA=(4-t34)*(ptD(1)-ptA(1))+ptA(1);
    k2DA=(t34-3)*(ptA(2)-ptD(2))+ptD(2);

    figure

    tspan1 = linspace(0,1,1000);
    tspan2 = linspace(1,2,1000);
    tspan3 = linspace(2,3,1000);
    tspan4 = linspace(3,4,1000);

    P0 = 0.9;
    W10 = 1;
    W20 = 1;

    % number of other investors
    % Set N = 0 to produce Figure 2
    N = 5;

    % Commenting rand() calls so that we can reproduce figures
    %k = rand(1,N)
    %W = rand(1,N);
    k=[0.498364051982143  0.959743958516081   0.340385726666133   0.585267750979777   0.223811939491137];
    W=[0.48925264 0.33771941 0.90005385 0.36924678 0.11120276];

    % Use this k and W for the data in Table 1 (inscribed squares)
    %k = [0.351659507	0.830828628	0.585264091	0.549723608	0.917193664];
    %W = [0.285839019	0.757200229	0.753729094	0.380445847	0.567821641];

    C = W.*(P0.^(-k)); %Constant K
    
    inttol = 1e-8;

    for i=1:4
        if i==1
            y0 = [P0 W10 W20];
            [tout1,yout1] = ode23s(@odefun,tspan1,y0,odeset('RelTol',inttol,'AbsTol',inttol));
            if ( N > 0 )
                yout = [yout1 (ones(size(tout1))*C).*(yout1(:,1)*ones(1,N)).^(ones(size(tout1))*k)];
            else
                yout = yout1 ;
            end
            tout=tout1;
        elseif i==2
            y0 = [yout1(end,1) yout1(end,2) yout1(end,3)];
            [tout2,yout2] = ode23s(@odefun,tspan2,y0,odeset('RelTol',inttol,'AbsTol',inttol));
            if ( N > 0 )
                yout2 = [yout2 (ones(size(tout2))*C).*(yout2(:,1)*ones(1,N)).^(ones(size(tout2))*k)];
            end
            yout = [yout; yout2];
            tout = [tout; tout2];
        elseif i==3
            y0 = [yout2(end,1) yout2(end,2) yout2(end,3)];
            [tout3,yout3] = ode23s(@odefun,tspan3,y0,odeset('RelTol',inttol,'AbsTol',inttol));
            if ( N > 0 ) 
                yout3 = [yout3 (ones(size(tout3))*C).*(yout3(:,1)*ones(1,N)).^(ones(size(tout3))*k)];
            end
            yout = [yout; yout3];
            tout = [tout; tout3];
        elseif i==4
            y0 = [yout3(end,1) yout3(end,2) yout3(end,3)];
            [tout4,yout4] = ode23s(@odefun,tspan4,y0,odeset('RelTol',inttol,'AbsTol',inttol));
            if ( N > 0 )
                yout4 = [yout4 (ones(size(tout4))*C).*(yout4(:,1)*ones(1,N)).^(ones(size(tout4))*k)];
            end
            yout = [yout; yout4];
            tout = [tout; tout4];
        end
    end

    % Output relative change in price and investor wealth to command window
    if ( N > 0 )
        youtFinalMinusInitial=yout(end,:)-[P0 W10 W20 W] 
        (yout(end,:)-[P0 W10 W20 W])./[P0 W10 W20 W]
    else
        youtFinalMinusInitial=yout(end,:)-[P0 W10 W20]
        (yout(end,:)-[P0 W10 W20])./[P0 W10 W20]
    end

    hold on
    plot(k1AB,k2AB);
    set(gca,'FontSize',12)
    plot(k1BC,k2BC);
    plot(k1CD,k2CD);
    plot(k1DA,k2DA);
    text(ptA(1)+0.025,ptA(2),'A','Color','red')
    text(ptB(1)-0.05,ptB(2),'B','Color','red')
    text(ptC(1)-0.05,ptC(2),'C','Color','red')
    text(ptD(1)+0.025,ptD(2),'D','Color','red')
    time=linspace(0,1.1,50);
    %plot(time,time,'-.k') % Use to produce Figure 3; otherwise, comment this line
    hold off
    numWarrows = 20;
    iq = round(linspace(1,length(tout),numWarrows));
    tq = tout(iq);

    for j = 1:numWarrows
        if tq(j)<=1
            k1q(j)=(1-tq(j))*(ptA(1)-ptB(1))+ptB(1);
            k2q(j)=tq(j)*(ptB(2)-ptA(2))+ptA(2);
        elseif tq(j)>1 && tq(j)<=2
            k1q(j)=(2-tq(j))*(ptB(1)-ptC(1))+ptC(1);
            k2q(j)=(tq(j)-1)*(ptC(2)-ptB(2))+ptB(2);
        elseif tq(j)>2 && tq(j)<=3
            k1q(j)=(3-tq(j))*(ptC(1)-ptD(1))+ptD(1);
            k2q(j)=(tq(j)-2)*(ptD(2)-ptC(2))+ptC(2);
        elseif tq(j)>3
            k1q(j)=(4-tq(j))*(ptD(1)-ptA(1))+ptA(1);
            k2q(j)=(tq(j)-3)*(ptA(2)-ptD(2))+ptD(2);
        end
    end


    W1q = yout(iq,2);
    W2q = yout(iq,3);
    hold on
    q=quiver(k1q',k2q',W1q,W2q);
    set(q,'linewidth',1.5,'color','g');

    axis([0 1.1 0 1.1])
    axis square
    xlabel('k_1');
    ylabel('k_2');

    hold off
    figure
    numMarkers = 200;
    im = round(linspace(1,length(tout),numMarkers));
    tm = tout(im);
    markers = {'-','--','-.','-','-','-','-','-','-','.','x','s','d','^','v','>','<','p','h'};
    mycolor='rgbcmkybgrcmkybgrcmkybgrcmkybgrcmkybgrcmkybgrcmky';
    hold on
    axis square
    for m = 1:3+N
        if m<4
            plot(tm,yout(im,m),markers{mod(m,numel(markers))},'color',mycolor(m),'MarkerSize',3,'LineWidth',3);
            set(gca,'FontSize',12)
        else
            plot(tm,yout(im,m),'-c');
            set(gca,'FontSize',12)
        end
    end
    hold off
    xlabel('t');
    ylabel('Dollar Amount (Price or W_i)');

    %%%%%%%%%%%%%%%%%%%%%%%%%%%%%%%%%%%%%%%%%%%%%%%%%%%%%%%%%%%%%%%%%%
    % The following code produce the k_i vs. t plot for Figure 4.c. Comment
    % when producing Figures 2 and 3.
    % Re-defining k1q and k2q in order to "sharpen" Figure 4.c.

    % numWarrows = 200; 
    % iq = round(linspace(1,length(tout),numWarrows));
    % tq = tout(iq);
    % 
    % for j = 1:numWarrows
    %     if tq(j)<=1
    %         k1q(j)=(1-tq(j))*(ptA(1)-ptB(1))+ptB(1);
    %         k2q(j)=tq(j)*(ptB(2)-ptA(2))+ptA(2);
    %     elseif tq(j)>1 && tq(j)<=2
    %         k1q(j)=(2-tq(j))*(ptB(1)-ptC(1))+ptC(1);
    %         k2q(j)=(tq(j)-1)*(ptC(2)-ptB(2))+ptB(2);
    %     elseif tq(j)>2 && tq(j)<=3
    %         k1q(j)=(3-tq(j))*(ptC(1)-ptD(1))+ptD(1);
    %         k2q(j)=(tq(j)-2)*(ptD(2)-ptC(2))+ptC(2);
    %     elseif tq(j)>3
    %         k1q(j)=(4-tq(j))*(ptD(1)-ptA(1))+ptA(1);
    %         k2q(j)=(tq(j)-3)*(ptA(2)-ptD(2))+ptD(2);
    %     end
    % end
    % figure
    % hold on
    % plot(tq,k1q,'--g','MarkerSize',3, 'LineWidth',3)
    % plot(tq,k2q,'-.b','MarkerSize',3,'LineWidth',3)
    % set(gca,'FontSize',12)
    % xlabel('t')
    % ylabel('k_i')
    % hold off
    %%%%%%%%%%%%%%%%%%%%%%%%%%%%%%%%%%%%%%%%%%%%%%%%%%%%%%%%%%%%%%%%%%


    end

end

function dy = odefun(t,y)
global k C k1c k2c k1a k2a k1phi k2phi k1n k2n i ptA ptB ptC ptD N

dy = zeros(3,1);

if i == 1
    k1=(1-t)*(ptA(1)-ptB(1))+ptB(1);
    k2=t*(ptB(2)-ptA(2))+ptA(2);
    dk1dt=-(ptA(1)-ptB(1));
    dk2dt=(ptB(2)-ptA(2));
elseif i == 2
    k1=(2-t)*(ptB(1)-ptC(1))+ptC(1);
    k2=(t-1)*(ptC(2)-ptB(2))+ptB(2);
    dk1dt=-(ptB(1)-ptC(1));
    dk2dt=(ptC(2)-ptB(2));
elseif i==3
    k1=(3-t)*(ptC(1)-ptD(1))+ptD(1);
    k2=(t-2)*(ptD(2)-ptC(2))+ptC(2);
    dk1dt=-(ptC(1)-ptD(1));
    dk2dt=(ptD(2)-ptC(2));
elseif i==4
    k1=(4-t)*(ptD(1)-ptA(1))+ptA(1);
    k2=(t-3)*(ptA(2)-ptD(2))+ptD(2);
    dk1dt=-(ptD(1)-ptA(1));
    dk2dt=(ptA(2)-ptD(2));
end

if ( N > 0 )
    D = (1-k1)*k1*y(2) + (1-k2)*k2*y(3) + sum((1-k).*k.*C.*y(1).^k);
else
    D = (1-k1)*k1*y(2) + (1-k2)*k2*y(3) ;
end

dy(1) = y(1)*(dk1dt*y(2) + dk2dt*y(3))/D;
dy(2) = k1*y(2)*dy(1)/y(1);
dy(3) = k2*y(3)*dy(1)/y(1);


end
