# Supplementary material for: Slow-fast analysis of a multi-group asset flow model with implications for the dynamics of wealth
Source: PLoS One. 2018 Nov 29;13(11):e0207764. doi: 10.1371/journal.pone.0207764 (PMC6264481; doi:10.1371/journal.pone.0207764)
Supplement: S9 Text — Here we provide a Matlab program to produce Fig 4 with different numbers of CRP investors (e.g., 0, 1, 2, 5, 10, 20, or 50). (M) [file pone.0207764.s009.m]

function quasisteadymodel_PLOS_Figs2_3_4_additionalCRPtraders
% This function will produce Figures 2, 3, and 4. It may also be used to
% produce the data for Table 1.
% Created on 9/4/2018 to address PLOS ONE reviewer's comment regarding the
% impact of increasing the number of CRP traders.  We will consider 1, 2,
% 5, 10, 20, and 50 CRP traders for Figure 4b.  In particular, we will look
% at W1 versus the number of CRP traders.

clear global
global k C k1c k2c k1a k2a k1phi k2phi k1n k2n i ptA ptB ptC ptD N
EndingValues=zeros(7,8);
p=struct();
% set index = 1:7 to generate data in Table 1 (see below); otherwise, this
% should be index = 1:1
for index = 1:1 

    %uncomment the appropriate block of code to produce the figure(s) of
    %interest
    
    % Use for Figures 2.a and 2.b with N = 0
    % works for Lemma 3.3: W1 = W2 = 1
    %ptA=[0.9 0.5];
    %ptB=[0.6 0.8];
    %ptC=[0.25 1/3];
    %ptD=[0.355721 0.197623];

    % Use for Figures 3.c and 3.d (counter-clockwise, ccw) and Figures 3.g and
    % 3.h (clockwise, cw) with N = 5; change definition of ptA, ptB, ptC,
    % ptD to reflect clockwise or counter-clockwise.
    % below y=x (k2<k1) -> W1(T)>W1(0), W2(T)<W2(0)
    % ccw: ptA, ptB, ptC, ptD
    %  cw: ptA, ptD, ptC, ptB
    %ptA=[0.9 0.1];  % ptA
    %ptD=[0.8 0.3];  % ccw ptB; cw ptD
    %ptC=[0.4 0.2];  % ptC
    %ptB=[0.5 0.05]; % ccw ptD; cw ptB

    % Use for Figures 3.a and 3.b (counter-clockwise, ccw) and Figures 3.e and
    % 3.f (clockwise, cw) with N = 5; change definition of ptA, ptB, ptC,
    % ptD to reflect clockwise or counter-clockwise.
    % above y=x (k2>k1) -> W1(T)>W1(0), W2(T)<W2(0) (Figures 4.3, 4.5)
    % ccw: ptD, ptA, ptB, ptC
    % cw: ptB, ptA, ptD, ptC
    %ptB=[0.6 0.65]; %ccw ptD; cw ptB
    %ptA=[0.5 0.9];  %ptA
    %ptD=[0.1 0.6];  %ccw ptB; cw ptD 
    %ptC=[0.4 0.5];  %ptC

    % Use for Figures 4.a, 4.b, and 4.c. Uncomment the k_i vs. t code below to
    % produce Figure 4.c with N = 5. Also, please uncomment block of code
    % (see below) to produce Figure 4.c.
    ptA=[0.6 0.6];
    ptB=[0.4 0.6];
    ptC=[0.4 0.4];
    ptD=[0.6 0.4];

    % Use for Figures 4.d and 4.e.
    % small square
    %ptA=[0.2 0.9];
    %ptB=[0.1 0.9];
    %ptC=[0.1 0.8];
    %ptD=[0.2 0.8];

    %"concentric" squares; Set for loop to run index = 1:7;
    %the program will output the change in price and wealth of
    %investor i=1,...,7 as a row vector in the Command Window. Columns 2 and 3
    %of this row vector correspond to the changes in wealth of investors 1 and
    %2. These values correspond to the values in Table 1.
    % square side length
    %ss = 0.4;
    %ptA=[0.7 0.7]; 
    %ptB=[ptA(1)-ss+0.05*(index-1) ptA(2)];
    %ptC=[ptA(1)-ss+0.05*(index-1) ptA(2)-ss+0.05*(index-1)];
    %ptD=[ptA(1) ptA(2)-ss+0.05*(index-1)];

    
    %%%%%%%%%%%%%%%%%%%%%%%

    t01=linspace(0,1,5);
    t12=linspace(1,2,5);
    t23=linspace(2,3,5);
    t34=linspace(3,4,5);

    k1AB=(1-t01)*(ptA(1)-ptB(1))+ptB(1);
    k2AB=t01*(ptB(2)-ptA(2))+ptA(2);
    k1BC=(2-t12)*(ptB(1)-ptC(1))+ptC(1);
    k2BC=(t12-1)*(ptC(2)-ptB(2))+ptB(2);
    k1CD=(3-t23)*(ptC(1)-ptD(1))+ptD(1);
    k2CD=(t23-2)*(ptD(2)-ptC(2))+ptC(2);
    k1DA=(4-t34)*(ptD(1)-ptA(1))+ptA(1);
    k2DA=(t34-3)*(ptA(2)-ptD(2))+ptD(2);

    figure

    tspan1 = linspace(0,1,1000);
    tspan2 = linspace(1,2,1000);
    tspan3 = linspace(2,3,1000);
    tspan4 = linspace(3,4,1000);

    P0 = 0.9;
    W10 = 1;
    W20 = 1;

    % number of other CRP investors
    % Use N = 0, 1, 2, 5, 10, 20, or 50 for the percentages reported in the
    % manuscript after Figure 4 in the Numerical Results section
    % Set N = 0 if trying to produce Figure 2
    N = 50;

    % Commenting rand() calls so that we can reproduce figures
    %k = rand(1,N)
    %W = rand(1,N);
    k50=[ 0.498364051982143  0.959743958516081   0.340385726666133   0.585267750979777   0.223811939491137 0.959291425205444 0.547215529963803 0.138624442828679 0.149294005559057 0.257508254123736 0.840717255983663 0.254282178971531 0.814284826068816 0.243524968724989 0.929263623187228 0.349983765984809 0.196595250431208 0.251083857976031 0.616044676146639  0.473288848902729  0.351659507062997  0.830828627896291  0.585264091152724  0.549723608291140  0.917193663829810  0.285839018820374  0.757200229110721  0.753729094278495  0.380445846975357  0.567821640725221  0.0758542895630636  0.0539501186666072  0.530797553008973  0.779167230102011  0.934010684229183  0.129906208473730  0.568823660872193  0.469390641058206  0.0119020695012414  0.337122644398882  0.162182308193243  0.794284540683907  0.311215042044805  0.528533135506213  0.165648729499781  0.601981941401637  0.262971284540144  0.654079098476782  0.689214503140008  0.748151592823710 ];
    W50=[ 0.48925264 0.33771941 0.90005385 0.36924678 0.11120276  0.825816977489547  0.538342435260057  0.996134716626886  0.0781755287531837  0.442678269775446  0.106652770180584  0.961898080855054  0.00463422413406744  0.774910464711502  0.817303220653433  0.868694705363510  0.0844358455109103  0.399782649098897  0.259870402850654  0.800068480224308  0.431413827463545  0.910647594429523  0.181847028302853  0.263802916521990  0.145538980384717  0.136068558708664  0.869292207640089  0.579704587365570  0.549860201836332  0.144954798223727  0.853031117721894  0.622055131485066  0.350952380892271  0.513249539867053  0.401808033751942  0.0759666916908419  0.239916153553658  0.123318934835166  0.183907788282417  0.239952525664903  0.417267069084370  0.0496544303257421  0.902716109915281  0.944787189721646  0.490864092468080  0.489252638400019  0.337719409821377  0.900053846417662  0.369246781120215  0.111202755293787 ] ;
    
    %  Use this k and W when looking at the impact of additional traders
    %  for Figure 4
    k=[ k50(1:N) ];
    W=[ W50(1:N) ];

    % Use this k and W for the data in Table 1 (inscribed squares)
    %k = [0.351659507	0.830828628	0.585264091	0.549723608	0.917193664];
    %W = [0.285839019	0.757200229	0.753729094	0.380445847	0.567821641];

    C = W.*(P0.^(-k)); %Constant K

    inttol = 1e-8;
    
    for i=1:4
        if i==1
            y0 = [P0 W10 W20];
            [tout1,yout1] = ode23s(@odefun,tspan1,y0,odeset('RelTol',inttol,'AbsTol',inttol));
            if ( N > 0 )
                yout = [yout1 (ones(size(tout1))*C).*(yout1(:,1)*ones(1,N)).^(ones(size(tout1))*k)];
            else
                yout = yout1 ;
            end
            tout=tout1;
        elseif i==2
            y0 = [yout1(end,1) yout1(end,2) yout1(end,3)];
            [tout2,yout2] = ode23s(@odefun,tspan2,y0,odeset('RelTol',inttol,'AbsTol',inttol));
            if ( N > 0 )
                yout2 = [yout2 (ones(size(tout2))*C).*(yout2(:,1)*ones(1,N)).^(ones(size(tout2))*k)];
            end
            yout = [yout; yout2];
            tout = [tout; tout2];
        elseif i==3
            y0 = [yout2(end,1) yout2(end,2) yout2(end,3)];
            [tout3,yout3] = ode23s(@odefun,tspan3,y0,odeset('RelTol',inttol,'AbsTol',inttol));
            if ( N > 0 ) 
                yout3 = [yout3 (ones(size(tout3))*C).*(yout3(:,1)*ones(1,N)).^(ones(size(tout3))*k)];
            end
            yout = [yout; yout3];
            tout = [tout; tout3];
        elseif i==4
            y0 = [yout3(end,1) yout3(end,2) yout3(end,3)];
            [tout4,yout4] = ode23s(@odefun,tspan4,y0,odeset('RelTol',inttol,'AbsTol',inttol));
            if ( N > 0 )
                yout4 = [yout4 (ones(size(tout4))*C).*(yout4(:,1)*ones(1,N)).^(ones(size(tout4))*k)];
            end
            yout = [yout; yout4];
            tout = [tout; tout4];
        end
    end

    % Output relative change in price and investor wealth to command window
    if ( N > 0 )
        youtFinalMinusInitial=yout(end,:)-[P0 W10 W20 W] 
        (yout(end,:)-[P0 W10 W20 W])./[P0 W10 W20 W]
    else
        youtFinalMinusInitial=yout(end,:)-[P0 W10 W20]
        (yout(end,:)-[P0 W10 W20])./[P0 W10 W20]
    end

    hold on
    plot(k1AB,k2AB);
    set(gca,'FontSize',12)
    plot(k1BC,k2BC);
    plot(k1CD,k2CD);
    plot(k1DA,k2DA);
    text(ptA(1)+0.025,ptA(2),'A','Color','red')
    text(ptB(1)-0.05,ptB(2),'B','Color','red')
    text(ptC(1)-0.05,ptC(2),'C','Color','red')
    text(ptD(1)+0.025,ptD(2),'D','Color','red')
    time=linspace(0,1.1,50);
    %plot(time,time,'-.k') % Use to produce Figure 3; otherwise, comment this line
    hold off
    numWarrows = 20;
    iq = round(linspace(1,length(tout),numWarrows));
    tq = tout(iq);

    for j = 1:numWarrows
        if tq(j)<=1
            k1q(j)=(1-tq(j))*(ptA(1)-ptB(1))+ptB(1);
            k2q(j)=tq(j)*(ptB(2)-ptA(2))+ptA(2);
        elseif tq(j)>1 && tq(j)<=2
            k1q(j)=(2-tq(j))*(ptB(1)-ptC(1))+ptC(1);
            k2q(j)=(tq(j)-1)*(ptC(2)-ptB(2))+ptB(2);
        elseif tq(j)>2 && tq(j)<=3
            k1q(j)=(3-tq(j))*(ptC(1)-ptD(1))+ptD(1);
            k2q(j)=(tq(j)-2)*(ptD(2)-ptC(2))+ptC(2);
        elseif tq(j)>3
            k1q(j)=(4-tq(j))*(ptD(1)-ptA(1))+ptA(1);
            k2q(j)=(tq(j)-3)*(ptA(2)-ptD(2))+ptD(2);
        end
    end


    W1q = yout(iq,2);
    W2q = yout(iq,3);
    hold on
    q=quiver(k1q',k2q',W1q,W2q);
    set(q,'linewidth',1.5,'color','g');

    axis([0 1.1 0 1.1])
    axis square
    xlabel('k_1');
    ylabel('k_2');

    hold off
    figure
    numMarkers = 200;
    im = round(linspace(1,length(tout),numMarkers));
    tm = tout(im);
    markers = {'-','--','-.','-','-','-','-','-','-','.','x','s','d','^','v','>','<','p','h'};
    mycolor='rgbcmkybgrcmkybgrcmkybgrcmkybgrcmkybgrcmkybgrcmky';
    hold on
    axis square
    for m = 1:3+N
        if m<4
            plot(tm,yout(im,m),markers{mod(m,numel(markers))},'color',mycolor(m),'MarkerSize',3,'LineWidth',3);
            set(gca,'FontSize',12)
        else
            plot(tm,yout(im,m),'-c');
            set(gca,'FontSize',12)
        end
    end
    hold off
    xlabel('t');
    ylabel('Dollar Amount (Price or W_i)');

    %%%%%%%%%%%%%%%%%%%%%%%%%%%%%%%%%%%%%%%%%%%%%%%%%%%%%%%%%%%%%%%%%%
    % The following code produce the k_i vs. t plot for Figure 4.c. Comment
    % when producing Figures 2 and 3.
    % Re-defining k1q and k2q in order to "sharpen" Figure 4.c.

    numWarrows = 200; 
    iq = round(linspace(1,length(tout),numWarrows));
    tq = tout(iq);
    
    for j = 1:numWarrows
        if tq(j)<=1
            k1q(j)=(1-tq(j))*(ptA(1)-ptB(1))+ptB(1);
            k2q(j)=tq(j)*(ptB(2)-ptA(2))+ptA(2);
        elseif tq(j)>1 && tq(j)<=2
            k1q(j)=(2-tq(j))*(ptB(1)-ptC(1))+ptC(1);
            k2q(j)=(tq(j)-1)*(ptC(2)-ptB(2))+ptB(2);
        elseif tq(j)>2 && tq(j)<=3
            k1q(j)=(3-tq(j))*(ptC(1)-ptD(1))+ptD(1);
            k2q(j)=(tq(j)-2)*(ptD(2)-ptC(2))+ptC(2);
        elseif tq(j)>3
            k1q(j)=(4-tq(j))*(ptD(1)-ptA(1))+ptA(1);
            k2q(j)=(tq(j)-3)*(ptA(2)-ptD(2))+ptD(2);
        end
    end
    figure
    hold on
    plot(tq,k1q,'--g','MarkerSize',3, 'LineWidth',3)
    plot(tq,k2q,'-.b','MarkerSize',3,'LineWidth',3)
    set(gca,'FontSize',12)
    xlabel('t')
    ylabel('k_i')
    hold off
    %%%%%%%%%%%%%%%%%%%%%%%%%%%%%%%%%%%%%%%%%%%%%%%%%%%%%%%%%%%%%%%%%%


    end

end

function dy = odefun(t,y)
global k C k1c k2c k1a k2a k1phi k2phi k1n k2n i ptA ptB ptC ptD N

dy = zeros(3,1);

if i == 1
    k1=(1-t)*(ptA(1)-ptB(1))+ptB(1);
    k2=t*(ptB(2)-ptA(2))+ptA(2);
    dk1dt=-(ptA(1)-ptB(1));
    dk2dt=(ptB(2)-ptA(2));
elseif i == 2
    k1=(2-t)*(ptB(1)-ptC(1))+ptC(1);
    k2=(t-1)*(ptC(2)-ptB(2))+ptB(2);
    dk1dt=-(ptB(1)-ptC(1));
    dk2dt=(ptC(2)-ptB(2));
elseif i==3
    k1=(3-t)*(ptC(1)-ptD(1))+ptD(1);
    k2=(t-2)*(ptD(2)-ptC(2))+ptC(2);
    dk1dt=-(ptC(1)-ptD(1));
    dk2dt=(ptD(2)-ptC(2));
elseif i==4
    k1=(4-t)*(ptD(1)-ptA(1))+ptA(1);
    k2=(t-3)*(ptA(2)-ptD(2))+ptD(2);
    dk1dt=-(ptD(1)-ptA(1));
    dk2dt=(ptA(2)-ptD(2));
end

if ( N > 0 )
    D = (1-k1)*k1*y(2) + (1-k2)*k2*y(3) + sum((1-k).*k.*C.*y(1).^k);
else
    D = (1-k1)*k1*y(2) + (1-k2)*k2*y(3) ;
end

dy(1) = y(1)*(dk1dt*y(2) + dk2dt*y(3))/D;
dy(2) = k1*y(2)*dy(1)/y(1);
dy(3) = k2*y(3)*dy(1)/y(1);


end
