# Supplementary material for: Slow-fast analysis of a multi-group asset flow model with implications for the dynamics of wealth
Source: PLoS One. 2018 Nov 29;13(11):e0207764. doi: 10.1371/journal.pone.0207764 (PMC6264481; doi:10.1371/journal.pone.0207764)
Supplement: S10 Text — Here we provide a Matlab program to produce Fig 5. (M) [file pone.0207764.s010.m]

function PLOS_Fig5

figure
for index = 1:7
hold on

%"concentric" squares
% square side length
ss = 0.4;
ptA=[0.7 0.7];
ptB=[ptA(1)-ss+0.05*(index-1) ptA(2)];
ptC=[ptA(1)-ss+0.05*(index-1) ptA(2)-ss+0.05*(index-1)];
ptD=[ptA(1) ptA(2)-ss+0.05*(index-1)];

t01=linspace(0,1,5);
t12=linspace(1,2,5);
t23=linspace(2,3,5);
t34=linspace(3,4,5);

k1AB=(1-t01)*(ptA(1)-ptB(1))+ptB(1);
k2AB=t01*(ptB(2)-ptA(2))+ptA(2);
k1BC=(2-t12)*(ptB(1)-ptC(1))+ptC(1);
k2BC=(t12-1)*(ptC(2)-ptB(2))+ptB(2);
k1CD=(3-t23)*(ptC(1)-ptD(1))+ptD(1);
k2CD=(t23-2)*(ptD(2)-ptC(2))+ptC(2);
k1DA=(4-t34)*(ptD(1)-ptA(1))+ptA(1);
k2DA=(t34-3)*(ptA(2)-ptD(2))+ptD(2);

plot(k1AB,k2AB);
plot(k1BC,k2BC);
plot(k1CD,k2CD);
plot(k1DA,k2DA);
if index==1
    text(ptA(1)+0.025,ptA(2),'A','Color','red')
    text(ptB(1)-0.05,ptB(2),'B','Color','red')
    text(ptC(1)-0.05,ptC(2),'C','Color','red')
    text(ptD(1)+0.025,ptD(2),'D','Color','red')
end
end
axis([0 1.1 0 1])
axis square
xlabel('k_1');
ylabel('k_2');
hold off
end
