# Supplementary material for: Slow-fast analysis of a multi-group asset flow model with implications for the dynamics of wealth
Source: PLoS One. 2018 Nov 29;13(11):e0207764. doi: 10.1371/journal.pone.0207764 (PMC6264481; doi:10.1371/journal.pone.0207764)
Supplement: S11 Text — Here we provide a Matlab program to produce Fig 6 as well as generate data for Tables 2 and 3. (M) [file pone.0207764.s011.m]

function quasisteadymodel_PLOS_Fig6_Table2
% This program will produce Figure 6. It is designed to have N = 5 CRP
% investors. It also produces an output file that produces data for row 2
% (Left-hand loop IABCI), row 3 (Lemniscate path IABCIDEFI), and row 4
% (Lemniscate path EFIABCIDE) of Table 2.

global k C k1c k2c k1a k2a k1phi k2phi k1n k2n intx inty

% color
mycolor='bgrcmkcybgrcmkcybgrcmkcybgrcmkcybgrcmkcybgrcmkcybgrcmkcy';

P0 = 0.9;
W10 = 1;
W20 = 1;

% point of intersection for lemniscate
intx=0.5; %0.5
inty=0.5; %0.5

% number of other investors
N = 5;

% Comment rand() function calls in order to reproduce figures
%k = rand(1,N);
k = [ 0.518594942510538   0.972974554763863   0.648991492712356   0.800330575352401  0.453797708726919 ];

%W0 = 1+0.1*randn(1,N)
W0 = [0.8551    1.0334    1.0391    1.0452    0.9870];

vecinit = [P0 W10 W20 W0];

% The 'output.txt' file contains the beginning and ending prices as well as
% the beginning and ending wealth values for all 7 traders.
% Use this data for Table 2.
fileID = fopen('output.txt','w');

% Use this tspan to produce Figures 6.a and 6.b as well as row 3 of Table 2
tspan = linspace(pi/2,5*pi/2,199);%IABCIDEFI

% Use this tspan to produce row 2 of Table 2
%tspan = linspace(pi/2,3*pi/2,199); %IABCI

% Use this tspan to produce Figure 6.c as well as row 4 of Table 2
%tspan = linspace(0,2*pi,199); %EFIABCIDE

C = W0.*(P0.^(-k)); %Constant K

y0 = [P0 W10 W20] ;

inttol = 1e-10;

[tout,yout] = ode23s(@odefun,tspan,y0,odeset('RelTol',inttol,'AbsTol',inttol));  
%include investors 3,...,N+2
yout = [yout (ones(size(tout))*C).*(yout(:,1)*ones(1,N)).^(ones(size(tout))*k)];

numMarkers = 200;
im = round(linspace(1,length(tout),numMarkers));
tm = tout(im);
markers = {'-','--','-.','-','-','-','-','-','-','.','x','s','d','^','v','>','<','p','h'};
mycolor='rgbcmkybgrcmkybgrcmkybgrcmkybgrcmkybgrcmkybgrcmky';

% This is the data for rows 2, 3, and 4 of Table 2. It is directed to the
% Matlab Command Window here, but it is also stored in the 'output' file.
yout(end,:)-vecinit

(yout(end,:)-vecinit)./vecinit

%%%%%%%%%%%%%%%%%%%%%%%%%%%%%%%%%%%%%%%%%%%%%%%%%%%%%%%%%%%%%%%%%%%%
% Figure 6.a.
figure
ezplot(['0.2*cos(t)/(1+sin(t)^2)+' num2str(intx) ],['0.2*sin(t)*cos(t)/(1+sin(t)^2)+' num2str(inty) ],[tspan(1) tspan(end)])%k1>k2
title([])

iq = round(linspace(1,length(tout),20));
tq = tout(iq);
k1q = 0.2*cos(tq)./(1+sin(tq).^2)+intx;
k2q = 0.2*sin(tq).*cos(tq)./(1+sin(tq).^2)+inty;
W1q = yout(iq,2);
W2q = yout(iq,3);
hold on

ptI=[intx inty];
t=3*pi/4;
ptA=[ 0.2*cos(t)/(1+sin(t)^2)+intx  0.2*sin(t)*cos(t)/(1+sin(t)^2)+inty ];
t=pi;
ptB=[ 0.2*cos(t)/(1+sin(t)^2)+intx  0.2*sin(t)*cos(t)/(1+sin(t)^2)+inty ];
t=5*pi/4;
ptC=[ 0.2*cos(t)/(1+sin(t)^2)+intx  0.2*sin(t)*cos(t)/(1+sin(t)^2)+inty ];
t=7*pi/4;
ptD=[ 0.2*cos(t)/(1+sin(t)^2)+intx  0.2*sin(t)*cos(t)/(1+sin(t)^2)+inty ];
t=2*pi;
ptE=[ 0.2*cos(t)/(1+sin(t)^2)+intx  0.2*sin(t)*cos(t)/(1+sin(t)^2)+inty ];
t=9*pi/4;
ptF=[ 0.2*cos(t)/(1+sin(t)^2)+intx  0.2*sin(t)*cos(t)/(1+sin(t)^2)+inty ];

text(ptI(1)-0.025,ptI(2),'I','Color','red')
text(ptA(1),ptA(2)-0.025,'A','Color','red')
text(ptB(1)-0.05,ptB(2),'B','Color','red')
text(ptC(1)+0.025,ptC(2)+0.01,'C','Color','red')
text(ptD(1),ptD(2)-0.025,'D','Color','red')
text(ptE(1)-0.05,ptE(2),'E','Color','red')
text(ptF(1)-0.05,ptF(2)+0.01,'F','Color','red')


quiver(k1q,k2q,W1q,W2q);
axis([0 1 0 1])
axis square
xlabel('k_1');
ylabel('k_2');
hold off

%%%%%%%%%%%%%%%%%%%%%%%%%%%%%%%%%%%%%%%%%%%%%%%%%%%%%%%%%%%%%%%%%%%%%

%%%%%%%%%%%%%%%%%%%%%%%%%%%%%%%%%%%%%%%%%%%%%%%%%%%%%%%%%%%%%%%%%%%%%
%Figure 6.b and 6.c (with different tspan)

figure
hold on
for m = 1:2+N
    if m<4
        plot(tm,yout(im,m),markers{mod(m,numel(markers))},'color',mycolor(m),'MarkerSize',3,'LineWidth',3);
    else
        plot(tm,yout(im,m),'color',mycolor(4));
    end
end

xlabel('t');
ylabel('Dollar Amount (Price or W_i)');
hold off

%%%%%%%%%%%%%%%%%%%%%%%%%%%%%%%%%%%%%%%%%%%%%%%%%%%%%%%%%%%%%%%%%%%%%


fprintf(fileID,'%2s\n','k');
fprintf(fileID,'%6.15f %6.15f %6.15f %6.15f %6.15f\n',k);
fprintf(fileID,'%2s\n','Begin');
fprintf(fileID,'%6.15f %6.15f %6.15f %6.15f %6.15f %6.15f %6.15f %6.15f\n',yout(1,:));
fprintf(fileID,'%2s\n','End');
fprintf(fileID,'%6.15f %6.15f %6.15f %6.15f %6.15f %6.15f %6.15f %6.15f\n\n',yout(end,:));


fclose(fileID);
end

function dy = odefun(t,y)
global k C k1c k2c k1a k2a k1phi k2phi k1n k2n intx inty

dy = zeros(3,1);

k1 = 0.2*cos(t)/(1+sin(t).^2)+intx;
k2 = 0.2*sin(t).*cos(t)/(1+sin(t).^2)+inty;
dk1dt = (-0.45*sin(t)-0.05*sin(3*t))/(1+sin(t).^2).^2;
dk2dt = (-0.1+0.3*cos(2*t))/(1+sin(t).^2).^2;


D = (1-k1)*k1*y(2) + (1-k2)*k2*y(3) + sum((1-k).*k.*C.*y(1).^k);
dy(1) = y(1)*(dk1dt*y(2) + dk2dt*y(3))/D;
dy(2) = k1*y(2)*dy(1)/y(1);
dy(3) = k2*y(3)*dy(1)/y(1);

end
