# Supplementary material for: Slow-fast analysis of a multi-group asset flow model with implications for the dynamics of wealth
Source: PLoS One. 2018 Nov 29;13(11):e0207764. doi: 10.1371/journal.pone.0207764 (PMC6264481; doi:10.1371/journal.pone.0207764)
Supplement: S12 Text — Here we provide a Matlab program to produce Fig 7 as well as generate data for Tables 2 and 3. (M) [file pone.0207764.s012.m]

function quasisteadymodel_PLOS_Fig7_Table2
% This function produces Figure 7 (with N = 5 CRP investors). It also
% outputs row 5 (Self-intersecting curve ABICDEIFA) of Table 2. This data
% is output directly to the Matlab command window.

global k C k1c k2c k1a k2a k1phi k2phi k1n k2n

tspan = linspace(0,2*pi,1000);
P0 = 0.9;
W10 = 1;
W20 = 1;

%mean value of the strategy function
k1c = 0.5;
k2c = 0.5;
%amplitudes of strategy curves
k1a = 0.2;
k2a = 0.3; %0.2
% phases
k1phi = 1;%0
k2phi = 0;
% multiplier
k1n = 2;%1
k2n = 1/2;%1


%plot(k1,k2)
% number of other investors
N = 5;

% Commented ran() function calls in order to be able to reproduce figures
%k = rand(1,N);
%W0 = 1+0.1*randn(1,N);
k = [ 0.518594942510538   0.972974554763863   0.648991492712356   0.800330575352401  0.453797708726919 ];
W0 = [0.8551    1.0334    1.0391    1.0452    0.9870];

C = W0.*(P0.^(-k)); %Constant K

y0 = [P0 W10 W20];

inttol = 1e-10;

[tout,yout] = ode23s(@odefun,tspan,y0,odeset('RelTol',inttol,'AbsTol',inttol)); 
%include investors 3,...,N+2
yout = [yout (ones(size(tout))*C).*(yout(:,1)*ones(1,N)).^(ones(size(tout))*k)];

% The following line outputs row 5 of Table 2 directly to the command
% window
yout(end,:)-yout(1,:)

% Output relative change in price and investor wealth to command window
(yout(end,:)-[y0 W0])./[y0 W0]

iq = round(linspace(1,length(tout),20));
tq = tout(iq);
k1q = k1c+k1a*cos(k1n*tq + k1phi);
k2q = k2c+k2a*sin(k2n*tq + k2phi);

figure
ezplot([num2str(k1c) '+' num2str(k1a) '*cos(' num2str(k1n) '*t + ' num2str(k1phi) ')'], ...
        [num2str(k2c) '+' num2str(k2a) '*sin(' num2str(k2n) '*t + ' num2str(k2phi) ')']);
title([])
iq = round(linspace(1,length(tout),20));
tq = tout(iq);
k1q = k1c+k1a*cos(k1n*tq + k1phi);
k2q = k2c+k2a*sin(k2n*tq + k2phi);
W1q = yout(iq,2);
W2q = yout(iq,3);
axis([0 1 0 1])
axis square
hold on

ptI=[0.45 0.7];
t=0;
ptA=[ k1c+k1a*cos(k1n*t+k1phi)  k2c+k2a*sin(k2n*t+k2phi) ];
t=pi/4;
ptB=[ k1c+k1a*cos(k1n*t+k1phi)  k2c+k2a*sin(k2n*t+k2phi) ];
t=3*pi/4;
ptC=[ k1c+k1a*cos(k1n*t+k1phi)  k2c+k2a*sin(k2n*t+k2phi) ];
t=pi;
ptD=[ k1c+k1a*cos(k1n*t+k1phi)  k2c+k2a*sin(k2n*t+k2phi) ];
t=5*pi/4;
ptE=[ k1c+k1a*cos(k1n*t+k1phi)  k2c+k2a*sin(k2n*t+k2phi) ];
t=7*pi/4;
ptF=[ k1c+k1a*cos(k1n*t+k1phi)  k2c+k2a*sin(k2n*t+k2phi) ];

text(ptI(1)-0.025,ptI(2),'I','Color','red')
text(ptA(1),ptA(2)-0.025,'A','Color','red')
text(ptB(1)-0.05,ptB(2),'B','Color','red')
text(ptC(1)+0.05,ptC(2),'C','Color','red')
text(ptD(1),ptD(2)+0.025,'D','Color','red')
text(ptE(1)-0.052,ptE(2),'E','Color','red')
text(ptF(1)-0.05,ptF(2),'F','Color','red')


quiver(k1q,k2q,W1q,W2q);
axis([0 1 0 1])
axis square
xlabel('k_1');
ylabel('k_2');
hold off

figure
hold on
numMarkers = 200;
im = round(linspace(1,length(tout),numMarkers));
tm = tout(im);
markers = {'-','--','-.','-','-','-','-','-','-','.','x','s','d','^','v','>','<','p','h'};
mycolor='rgbcmkybgrcmkybgrcmkybgrcmkybgrcmkybgrcmkybgrcmky';
for m = 1:2+N
    if m<4
        plot(tm,yout(im,m),markers{mod(m,numel(markers))},'color',mycolor(m),'MarkerSize',3,'LineWidth',3);
    else
        plot(tm,yout(im,m),'color',mycolor(4));
    end
end
xlabel('t');
ylabel('Dollar Amount (Price or W_i)');
legend('Price','Wealth of Investor 1','Wealth of Investor 2','Wealth of CRP Investors')
hold off

end

function dy = odefun(t,y)
global k C k1c k2c k1a k2a k1phi k2phi k1n k2n

dy = zeros(3,1);

k1 = k1c+ k1a*cos(k1n*t + k1phi);
k2 = k2c+ k2a*sin(k2n*t + k2phi);
dk1dt = -k1a*k1n*sin(k1n*t + k1phi);
dk2dt = k2a*k2n*cos(k2n*t + k2phi);

D = (1-k1)*k1*y(2) + (1-k2)*k2*y(3) + sum((1-k).*k.*C.*y(1).^k);

dy(1) = y(1)*(dk1dt*y(2) + dk2dt*y(3))/D;
dy(2) = k1*y(2)*dy(1)/y(1);
dy(3) = k2*y(3)*dy(1)/y(1);


end
