# Supplementary material for: Slow-fast analysis of a multi-group asset flow model with implications for the dynamics of wealth
Source: PLoS One. 2018 Nov 29;13(11):e0207764. doi: 10.1371/journal.pone.0207764 (PMC6264481; doi:10.1371/journal.pone.0207764)
Supplement: S13 Text — Here we provide a Matlab program to produce Fig 8 as well as generate data for Table 3. (M) [file pone.0207764.s013.m]

function quasisteadymodel_PLOS_Fig8
% This program produces Figure 8 with N=5 CRP investors. The first figure
% produced (Fig 8.a) is three-dimension. You must use the Rotate 3D tool to
% see this.

global k C k1c k2c k1a k2a k1phi k2phi k1n k2n i ptA ptB ptC ptD ptE ptF
EndingValues=zeros(7,8);
p=struct();
for index = 1:1

% 3 non-CRP investors
ptA=[0.25 0.25 0.25];
ptB=[0.75 0.25 0.25];
ptC=[0.75 0.75 0.25];
ptD=[0.75 0.75 0.75];
ptE=[0.25 0.75 0.75];
ptF=[0.25 0.25 0.75];

t01=linspace(0,1,5);
t12=linspace(1,2,5);
t23=linspace(2,3,5);
t34=linspace(3,4,5);
t45=linspace(4,5,5);
t56=linspace(5,6,5);

k1AB=t01*(ptB(1)-ptA(1))+ptA(1);
k2AB=t01*(ptB(2)-ptA(2))+ptA(2);
k3AB=t01*(ptB(3)-ptA(3))+ptA(3);
k1BC=(t12-1)*(ptC(1)-ptB(1))+ptB(1);
k2BC=(t12-1)*(ptC(2)-ptB(2))+ptB(2);
k3BC=(t12-1)*(ptC(3)-ptB(3))+ptB(3);
k1CD=(t23-2)*(ptD(1)-ptC(1))+ptC(1);
k2CD=(t23-2)*(ptD(2)-ptC(2))+ptC(2);
k3CD=(t23-2)*(ptD(3)-ptC(3))+ptC(3);
k1DE=(t34-3)*(ptE(1)-ptD(1))+ptD(1);
k2DE=(t34-3)*(ptE(2)-ptD(2))+ptD(2);
k3DE=(t34-3)*(ptE(3)-ptD(3))+ptD(3);
k1EF=(t45-4)*(ptF(1)-ptE(1))+ptE(1);
k2EF=(t45-4)*(ptF(2)-ptE(2))+ptE(2);
k3EF=(t45-4)*(ptF(3)-ptE(3))+ptE(3);
k1FA=(t56-5)*(ptA(1)-ptF(1))+ptF(1);
k2FA=(t56-5)*(ptA(2)-ptF(2))+ptF(2);
k3FA=(t56-5)*(ptA(3)-ptF(3))+ptF(3);

figure

tspan1 = linspace(0,1,1000);
tspan2 = linspace(1,2,1000);
tspan3 = linspace(2,3,1000);
tspan4 = linspace(3,4,1000);
tspan5 = linspace(4,5,1000);
tspan6 = linspace(5,6,1000);

P0 = 0.9;
W10 = 1;
W20 = 1;%1.1;
W30 = 1;


% number of other investors
N = 5;

% k and W are fixed in order to reproduce figures; the rand() function
% calls are commented
k = [0.351659507	0.830828628	0.585264091	0.549723608	0.917193664];%rand(1,N)
W = [0.285839019	0.757200229	0.753729094	0.380445847	0.567821641];%rand(1,N)

C = W.*(P0.^(-k)); %Constant K

inttol = 1e-8;

for i=1:6
    if i==1
        y0 = [P0 W10 W20 W30];
        [tout1,yout1] = ode23s(@odefun,tspan1,y0,odeset('RelTol',inttol,'AbsTol',inttol));
        yout = [yout1 (ones(size(tout1))*C).*(yout1(:,1)*ones(1,N)).^(ones(size(tout1))*k)];
        tout=tout1;
    elseif i==2
        y0 = [yout1(end,1) yout1(end,2) yout1(end,3) yout1(end,4)];
        [tout2,yout2] = ode23s(@odefun,tspan2,y0,odeset('RelTol',inttol,'AbsTol',inttol));
        yout2 = [yout2 (ones(size(tout2))*C).*(yout2(:,1)*ones(1,N)).^(ones(size(tout2))*k)];
        yout = [yout; yout2];
        tout = [tout; tout2];
    elseif i==3
        y0 = [yout2(end,1) yout2(end,2) yout2(end,3) yout2(end,4)];
        [tout3,yout3] = ode23s(@odefun,tspan3,y0,odeset('RelTol',inttol,'AbsTol',inttol));
        yout3 = [yout3 (ones(size(tout3))*C).*(yout3(:,1)*ones(1,N)).^(ones(size(tout3))*k)];
        yout = [yout; yout3];
        tout = [tout; tout3];
    elseif i==4
        y0 = [yout3(end,1) yout3(end,2) yout3(end,3) yout3(end,4)];
        [tout4,yout4] = ode23s(@odefun,tspan4,y0,odeset('RelTol',inttol,'AbsTol',inttol));
        yout4 = [yout4 (ones(size(tout4))*C).*(yout4(:,1)*ones(1,N)).^(ones(size(tout4))*k)];
        yout = [yout; yout4];
        tout = [tout; tout4];
    elseif i==5
        y0 = [yout4(end,1) yout4(end,2) yout4(end,3) yout4(end,4)];
        [tout5,yout5] = ode23s(@odefun,tspan5,y0,odeset('RelTol',inttol,'AbsTol',inttol));
        yout5 = [yout5 (ones(size(tout5))*C).*(yout5(:,1)*ones(1,N)).^(ones(size(tout5))*k)];
        yout = [yout; yout5];
        tout = [tout; tout5];
    elseif i==6
        y0 = [yout5(end,1) yout5(end,2) yout5(end,3) yout5(end,4)];
        [tout6,yout6] = ode23s(@odefun,tspan6,y0,odeset('RelTol',inttol,'AbsTol',inttol));
        yout6 = [yout6 (ones(size(tout6))*C).*(yout6(:,1)*ones(1,N)).^(ones(size(tout6))*k)];
        yout = [yout; yout6];
        tout = [tout; tout6];
    end
end

youtFinalMinusInitial=yout(end,:)-[P0 W10 W20 W30 W];

% Output relative change in price and investor wealth to command window
(yout(end,:)-[P0 W10 W20 W30 W])./[P0 W10 W20 W30 W]

hold on
plot3(k1AB,k2AB,k3AB);
plot3(k1BC,k2BC,k3BC);
plot3(k1CD,k2CD,k3CD);
plot3(k1DE,k2DE,k3DE);
plot3(k1EF,k2EF,k3EF);
plot3(k1FA,k2FA,k3FA);
text(ptA(1)-0.025,ptA(2),ptA(3),'A','Color','red')
text(ptB(1)+0.05,ptB(2),ptB(3),'B','Color','red')
text(ptC(1)-0.05,ptC(2),ptC(3),'C','Color','red')
text(ptD(1)+0.05,ptD(2),ptD(3),'D','Color','red')
text(ptE(1)-0.05,ptE(2),ptE(3),'E','Color','red')
text(ptF(1)-0.025,ptF(2),ptF(3),'F','Color','red')
time=linspace(0,1.1,50);

hold off
numWarrows = 20;
iq = round(linspace(1,length(tout),numWarrows));
tq = tout(iq);

for j = 1:numWarrows
    if tq(j)<=1
        k1q(j)=tq(j)*(ptB(1)-ptA(1))+ptA(1);
        k2q(j)=tq(j)*(ptB(2)-ptA(2))+ptA(2);
        k3q(j)=tq(j)*(ptB(3)-ptA(3))+ptA(3);
    elseif tq(j)>1 && tq(j)<=2
        k1q(j)=(tq(j)-1)*(ptC(1)-ptB(1))+ptB(1);
        k2q(j)=(tq(j)-1)*(ptC(2)-ptB(2))+ptB(2);
        k3q(j)=(tq(j)-1)*(ptC(3)-ptB(3))+ptB(3);
    elseif tq(j)>2 && tq(j)<=3
        k1q(j)=(tq(j)-2)*(ptD(1)-ptC(1))+ptC(1);
        k2q(j)=(tq(j)-2)*(ptD(2)-ptC(2))+ptC(2);
        k3q(j)=(tq(j)-2)*(ptD(3)-ptC(3))+ptC(3);
    elseif tq(j)>3 && tq(j)<=4
        k1q(j)=(tq(j)-3)*(ptE(1)-ptD(1))+ptD(1);
        k2q(j)=(tq(j)-3)*(ptE(2)-ptD(2))+ptD(2);
        k3q(j)=(tq(j)-3)*(ptE(3)-ptD(3))+ptD(3);
    elseif tq(j)>4 && tq(j)<=5
        k1q(j)=(tq(j)-4)*(ptF(1)-ptE(1))+ptE(1);
        k2q(j)=(tq(j)-4)*(ptF(2)-ptE(2))+ptE(2);
        k3q(j)=(tq(j)-4)*(ptF(3)-ptE(3))+ptE(3);
    elseif tq(j)>5
        k1q(j)=(tq(j)-5)*(ptA(1)-ptF(1))+ptF(1);
        k2q(j)=(tq(j)-5)*(ptA(2)-ptF(2))+ptF(2);
        k3q(j)=(tq(j)-5)*(ptA(3)-ptF(3))+ptF(3);
    end
end

W1q = yout(iq,2);
W2q = yout(iq,3);
W3q = yout(iq,4);
hold on
q=quiver3(k1q',k2q',k3q',W1q,W2q,W3q);
set(q,'linewidth',1.5,'color','g');

axis([0 1.1 0 1])
axis square
xlabel('k_1');
ylabel('k_2');
zlabel('k_3');

hold off
figure
set(gca,'FontSize',12)

numMarkers = 200;
im = round(linspace(1,length(tout),numMarkers));
tm = tout(im);
numMarkers2 = 50 ;
im2 = round(linspace(1,length(tout),numMarkers2));
tm2 = tout(im2);
markers = {'-','--','-.','o','-','-','-','-','-','.','x','s','d','^','v','>','<','p','h'};
mycolor='rgbmckybgrcmkybgrcmkybgrcmkybgrcmkybgrcmkybgrcmky';
hold on
for m = 1:4+N
    if m<5
        if m == 4
        plot(tm2,yout(im2,m),markers{mod(m,numel(markers))},'color',mycolor(m),'MarkerSize',3,'MarkerFaceColor',mycolor(m));%,'LineWidth',2);
        set(gca,'FontSize',12)
        else
            plot(tm,yout(im,m),markers{mod(m,numel(markers))},'color',mycolor(m),'MarkerSize',3,'LineWidth',3);
            set(gca,'FontSize',12)
        end
    else
        plot(tm,yout(im,m),'-c');
        set(gca,'FontSize',12)
    end
    set(gca,'FontSize',12)
end
set(gca,'FontSize',12)
legend('Price','Wealth of Investor 1','Wealth of Investor 2','Wealth of Investor 3','Wealth of CRP Investors')
hold off
xlabel('t');
ylabel('Dollar Amount (Price or W_i)');


% In order to "sharpen" Fig 8.c. (plots of ki vs t), the number of arrows
% is increased
numWarrows = 200;
iq = round(linspace(1,length(tout),numWarrows));
tq = tout(iq);

for j = 1:numWarrows
    if tq(j)<=1
        k1q(j)=tq(j)*(ptB(1)-ptA(1))+ptA(1);
        k2q(j)=tq(j)*(ptB(2)-ptA(2))+ptA(2);
        k3q(j)=tq(j)*(ptB(3)-ptA(3))+ptA(3);
    elseif tq(j)>1 && tq(j)<=2
        k1q(j)=(tq(j)-1)*(ptC(1)-ptB(1))+ptB(1);
        k2q(j)=(tq(j)-1)*(ptC(2)-ptB(2))+ptB(2);
        k3q(j)=(tq(j)-1)*(ptC(3)-ptB(3))+ptB(3);
    elseif tq(j)>2 && tq(j)<=3
        k1q(j)=(tq(j)-2)*(ptD(1)-ptC(1))+ptC(1);
        k2q(j)=(tq(j)-2)*(ptD(2)-ptC(2))+ptC(2);
        k3q(j)=(tq(j)-2)*(ptD(3)-ptC(3))+ptC(3);
    elseif tq(j)>3 && tq(j)<=4
        k1q(j)=(tq(j)-3)*(ptE(1)-ptD(1))+ptD(1);
        k2q(j)=(tq(j)-3)*(ptE(2)-ptD(2))+ptD(2);
        k3q(j)=(tq(j)-3)*(ptE(3)-ptD(3))+ptD(3);
    elseif tq(j)>4 && tq(j)<=5
        k1q(j)=(tq(j)-4)*(ptF(1)-ptE(1))+ptE(1);
        k2q(j)=(tq(j)-4)*(ptF(2)-ptE(2))+ptE(2);
        k3q(j)=(tq(j)-4)*(ptF(3)-ptE(3))+ptE(3);
    elseif tq(j)>5
        k1q(j)=(tq(j)-5)*(ptA(1)-ptF(1))+ptF(1);
        k2q(j)=(tq(j)-5)*(ptA(2)-ptF(2))+ptF(2);
        k3q(j)=(tq(j)-5)*(ptA(3)-ptF(3))+ptF(3);
    end
end
figure
hold on
plot(tq,k1q,'--g','MarkerSize',3, 'LineWidth',3)
plot(tq,k2q,'-.b','MarkerSize',3,'LineWidth',3)
plot(tq,k3q,'--mo','MarkerSize',3)
set(gca,'FontSize',12)
xlabel('t')
ylabel('k_i')
legend('k_{1}','k_{2}','k_{3}')
hold off

end

end

function dy = odefun(t,y)
global k C k1c k2c k1a k2a k1phi k2phi k1n k2n i ptA ptB ptC ptD ptE ptF

dy = zeros(4,1);

if i == 1
    k1=t*(ptB(1)-ptA(1))+ptA(1);
    k2=t*(ptB(2)-ptA(2))+ptA(2);
    k3=t*(ptB(3)-ptA(3))+ptA(3);
    dk1dt=ptB(1)-ptA(1);
    dk2dt=ptB(2)-ptA(2);
    dk3dt=ptB(3)-ptA(3);
elseif i == 2
    k1=(t-1)*(ptC(1)-ptB(1))+ptB(1);
    k2=(t-1)*(ptC(2)-ptB(2))+ptB(2);
    k3=(t-1)*(ptC(3)-ptB(3))+ptB(3);
    dk1dt=ptC(1)-ptB(1);
    dk2dt=ptC(2)-ptB(2);
    dk3dt=ptC(3)-ptB(3);
elseif i==3
    k1=(t-2)*(ptD(1)-ptC(1))+ptC(1);
    k2=(t-2)*(ptD(2)-ptC(2))+ptC(2);
    k3=(t-2)*(ptD(3)-ptC(3))+ptC(3);
    dk1dt=ptD(1)-ptC(1);
    dk2dt=ptD(2)-ptC(2);
    dk3dt=ptD(3)-ptC(3);
elseif i==4
    k1=(t-3)*(ptE(1)-ptD(1))+ptD(1);
    k2=(t-3)*(ptE(2)-ptD(2))+ptD(2);
    k3=(t-3)*(ptE(3)-ptD(3))+ptD(3);
    dk1dt=ptE(1)-ptD(1);
    dk2dt=ptE(2)-ptD(2);
    dk3dt=ptE(3)-ptD(3);
elseif i==5
    k1=(t-4)*(ptF(1)-ptE(1))+ptE(1);
    k2=(t-4)*(ptF(2)-ptE(2))+ptE(2);
    k3=(t-4)*(ptF(3)-ptE(3))+ptE(3);
    dk1dt=ptF(1)-ptE(1);
    dk2dt=ptF(2)-ptE(2);
    dk3dt=ptF(3)-ptE(3);
elseif i==6
    k1=(t-5)*(ptA(1)-ptF(1))+ptF(1);
    k2=(t-5)*(ptA(2)-ptF(2))+ptF(2);
    k3=(t-5)*(ptA(3)-ptF(3))+ptF(3);
    dk1dt=ptA(1)-ptF(1);
    dk2dt=ptA(2)-ptF(2);
    dk3dt=ptA(3)-ptF(3);
end

D = (1-k1)*k1*y(2) + (1-k2)*k2*y(3) + (1-k3)*k3*y(4) + sum((1-k).*k.*C.*y(1).^k);

dy(1) = y(1)*(dk1dt*y(2) + dk2dt*y(3))/D;
dy(2) = k1*y(2)*dy(1)/y(1);
dy(3) = k2*y(3)*dy(1)/y(1);
dy(4) = k3*y(4)*dy(1)/y(1);


end
